# Supplementary material for: The effect of repeated-sprint training on performance outcomes in youth athletes: a meta-analysis
Source: PeerJ. 2026 Apr 15;14:e21074. doi: 10.7717/peerj.21074 (PMC13091579; doi:10.7717/peerj.21074)
Supplement: Supplemental Information 1 [file peerj-14-21074-s001.xls]

## Sheet: jump
pre and post- test in RST												comparison between RST and CG
Study	Year	Tmean	Tsd	Tsample	Cmean	Csd	Csample	result			Study	Year	Tmean	Tsd	Tsample	Cmean	Csd	Csample	result
Girard	2015	28.93	4.68	5	28.12	3.22	5	CMJ			Girard	2015	0.81	4.14743	5	-0.12	4.42181	5	CMJ
Girard	2015	31.77	3.11	5	29.8	3.79	5	CMJ			Girard	2015	1.97	3.4999	5	-0.12	4.42181	5	CMJ
Haugen	2014	31.1	5.8	13	30	4.9	13	CMJ			Haugen	2014	1.1	5.40648	13	0.1	3.98873	9	CMJ
do Nascimento	2015	45.55	5.75	8	45.14	6.65	8	CMJ			do Nascimento	2015	0.41	6.2488	8	1.04	2.96562	6	CMJ
Fernandez-Fernandez	2015	42.6	1.8	8	41.7	2.1	8	CMJ			Fernandez-Fernandez	2015	0.9	1.96723	8	-0.11	0.927362	8	CMJ
Uthoff	2020	55.5	5.48	14	54.08	5.79	14	CMJ			Uthoff	2020	1.42	5.64139	14	2.08	4.99722	23	CMJ
pre and post- test in CG
Study	Year	Tmean	Tsd	Tsample	Cmean	Csd	Csample	result
Girard	2015	32.29	5.3	5	32.41	6.67	5	CMJ
Girard	2015	32.29	5.3	5	32.41	6.67	5	CMJ
Haugen	2014	32.1	4.9	9	32	6	9	CMJ
do Nascimento	2015	41.32	4.4	6	40.28	3.87	6	CMJ
Fernandez-Fernandez	2015	40.39	0.1	8	40.5	1	8	CMJ
Uthoff	2020	47.27	7.18	23	45.19	6.94	23	CMJ

## Sheet:  maximum aerobic 
pre and post- test in RST												comparison between RST and CG
Study	Year	Tmean	Tsd	Tsample	Cmean	Csd	Csample	result			Study	Year	Tmean	Tsd	Tsample	Cmean	Csd	Csample	result
Girard	2015	11.4	3.2	5	9.6	4.6	5	Hit & Run Tennis Test(Levelmax)			Girard	2015	1.8	4.08412	5	0.6	1.19164	5	Hit & Run Tennis Test(Levelmax)
Girard	2015	13.6	3.3	5	11.6	3.6	5	Hit & Run Tennis Test			Girard	2015	2	3.45977	5	0.6	1.19164	5	Hit & Run Tennis Test
Haugen	2014	57.7	7.9	13	58.2	8.3	13	VO2max (mL.min−1.kg−1)			Haugen	2014	-0.5	8.1074	13	-0.5	3.79342	9	VO2max (mL.min−1.kg−1)
Haugen	2014	1858	773	13	1583	669	13	Yo-Yo IR1 (m)			Haugen	2014	275	726.604	13	123	465.702	9	Yo-Yo IR1 (m)
do Nascimento	2015	17.4	1.01	8	16.78	0.83	8	The progressive distance intermittent shuttle-running protocol			do Nascimento	2015	0.62	0.933113	8	0.1	0.832586	6	The progressive distance intermittent shuttle-running protocol
Fernandez-Fernandez	2015	19.8	0.6	8	19.8	0.6	8	30-15 IFT			Fernandez-Fernandez	2015	0	0.6	8	0.2	0.424264	8	30-15 IFT
Sanchez-Sanchez	2019	1798	335.2	10	1764	333.7	10	YYIRT-m			Sanchez-Sanchez	2019	34	334.453	10	286.7	247.029	9	YYIRT-m
Sanchez-Sanchez	2019	985	336.9	10	914	329.5	10	YYIRT-m			Sanchez-Sanchez	2019	71	333.262	10	286.7	247.029	9	YYIRT-m
pre and post- test in CG
Study	Year	Tmean	Tsd	Tsample	Cmean	Csd	Csample	result
Girard	2015	13.6	1.8	5	13	1.4	5
Girard	2015	13.6	1.8	5	13	1.4	5	Hit & Run Tennis Test(Levelmax)
Haugen	2014	62.5	5.5	9	63	5.2	9	Hit & Run Tennis Test
Haugen	2014	2153	694	9	2030	599	9	Yo-Yo IR1 (m)
do Nascimento	2015	15.92	1.12	6	15.82	0.46	6	The progressive distance intermittent shuttle-running protocol
Fernandez-Fernandez	2015	19.8	0.6	8	19.6	0.6	8	30-15 IFT
Sanchez-Sanchez	2019	1555.6	307.6	9	1268.9	370.8	9	YYIRT-m
Sanchez-Sanchez	2019	1555.6	307.6	9	1268.9	370.8	9	YYIRT-m

## Sheet: 10-m sprint
pre and post- test in RST												comparison between RST and CG
Study	Year	Tmean	Tsd	Tsample	Cmean	Csd	Csample	result		Study	Year	Tmean	Tsd	Tsample	Cmean	Csd	Csample	result
Chtara	2017	1.82	0.06	12	1.9	0.07	12	10-m sprint		Chtara	2017	0.08	0.0655744	12	0.01	0.0424264	10	10-m sprint
Fernandez-Fernandez	2015	1.79	0.1	8	1.84	0.1	8	10-m sprint		Fernandez-Fernandez	2015	0.05	0.1	8	-0.02	0.0707107	8	10-m sprint
Uthoff	2020	1.84	0.09	14	1.94	0.07	14	10-m sprint		Uthoff	2020	0.1	0.0818535	14	-0.02	0.0777817	23	10-m sprint
pre and post- test in CG
Study	Year	Tmean	Tsd	Tsample	Cmean	Csd	Csample	result
Chtara	2017	1.89	0.06	10	1.9	0.06	10	10-m sprint
Fernandez-Fernandez	2015	1.88	0.1	8	1.86	0.1	8	10-m sprint
Uthoff	2020	1.99	0.11	23	1.97	0.11	23	10-m sprint

## Sheet: 20-m sprint
pre and post- test in RST										comparison between RST and CG
Study	Year	Tmean	Tsd	Tsample	Cmean	Csd	Csample	result		Study	Year	Tmean	Tsd	Tsample	Cmean	Csd	Csample	result
Girard	2015	3.43	0.18	5	3.53	0.2	5	20-m sprint		Girard	2015	0.1	0.190788	5	0.09	0.212132	5	20-m sprint
Girard	2015	3.3	0.31	5	3.54	0.25	5	20-m sprint		Girard	2015	0.24	0.284781	5	0.09	0.212132	5	20-m sprint
Fernandez-Fernandez	2015	2.94	0.1	8	2.99	0.1	8	20-m sprint		Fernandez-Fernandez	2015	0.05	0.1	8	-0.02	0.0707107	8	20-m sprint
Uthoff	2020	3.22	0.16	14	3.43	0.15	14	20-m sprint		Uthoff	2020	0.21	0.155242	14	-0.05	0.11	23	20-m sprint
pre and post- test in CG
Study	Year	Tmean	Tsd	Tsample	Cmean	Csd	Csample	result
Girard	2015	3.2	0.3	5	3.29	0.3	5	20-m sprint
Girard	2015	3.2	0.3	5	3.29	0.3	5	20-m sprint
Fernandez-Fernandez	2015	3.03	0.1	8	3.01	0.1	8	20-m sprint
Uthoff	2020	3.43	0.16	23	3.38	0.15	23	20-m sprint

## Sheet: RSAmean
	pre and post- test in RST												comparison between RST and CG
	Study	Year	Tmean	Tsd	Tsample	Cmean	Csd	Csample	result		Study	Year	Tmean	Tsd	Tsample	Cmean	Csd	Csample	result	notes
	Chtara	2017	6.42	0.14	12	6.53	0.13	12	RSAmean		Chtara	2017	0.11	0.135277	12	-0.01	0.159374	10	RSAmean
	Sanchez-Sanchez	2019	4.26	0.23	10	4.4	0.33	10	RSAmean		Sanchez-Sanchez	2019	0.14	0.293087	10	-0.05	0.158745	9	RSAmean	HAF
	Sanchez-Sanchez	2019	4.76	0.4	10	4.77	0.41	10	RSAmean		Sanchez-Sanchez	2019	0.01	0.405093	10	-0.05	0.158745	9	RSAmean	LAF
	Haugen	2014	3.12	0.15	13	3.16	0.17	13	RSAmean		Haugen	2014	0.04	0.160935	13	0.03	0.113137	9	RSAmean
	do Nascimento	2015	8.56	0.22	8	8.53	0.15	8	RSAmean		do Nascimento	2015	-0.03	0.194679	8	0.09	0.258263	6	RSAmean
	Fernandez-Fernandez	2015	6.1	0.1	8	6.19	0.1	8	RSAmean		Fernandez-Fernandez	2015	0.09	0.1	8	-0.03	0.0707107	8	RSAmean
	pre and post- test in CG
	Study	Year	Tmean	Tsd	Tsample	Cmean	Csd	Csample	result
	Chtara	2017	6.57	0.23	10	6.56	0.22	10	RSAmean
	Sanchez-Sanchez	2019	4.7	0.24	9	4.65	0.18	9	RSAmean
	Sanchez-Sanchez	2019	4.7	0.24	9	4.65	0.18	9	RSAmean
	Haugen	2014	3.04	0.14	9	3.07	0.17	9	RSAmean
	do Nascimento	2015	9	0.28	6	9.09	0.39	6	RSAmean
	Fernandez-Fernandez	2015	6.33	0.1	8	6.3	0.1	8	RSAmean

## Sheet: RSAbest
	pre and post- test in RST												comparison between RST and CG
	Study	Year	Tmean	Tsd	Tsample	Cmean	Csd	Csample	result		Study	Year	Tmean	Tsd	Tsample	Cmean	Csd	Csample	result
	Chtara	2017	6.2	0.15	12	6.31	0.18	12	RSAbest		Chtara	2017	0.11	0.167033	12	0	0.140712	10	RSAbest
	Selmi	2018	7.21	0.37	15	7.53	0.48	15	RSAbest		Selmi	2018	0.32	0.435546	15	-0.06	0.206882	15	RSAbest
	Sanchez-Sanchez	2019	4.22	0.29	10	4.34	0.31	10	RSAbest		Sanchez-Sanchez	2019	0.12	0.3005	10	0.03	0.133791	9	RSAbest
	Sanchez-Sanchez	2019	4.68	0.35	10	4.73	0.34	10	RSAbest		Sanchez-Sanchez	2019	0.05	0.345109	10	0.03	0.133791	9	RSAbest
	Haugen	2014	3.08	0.14	13	3.11	0.17	13	RSAbest		Haugen	2014	0.03	0.157162	13	0.03	0.112472	9	RSAbest
	do Nascimento	2015	8.27	0.26	8	8.14	0.18	8	RSAbest		do Nascimento	2015	-0.13	0.230651	8	-0.1	0.225389	6	RSAbest
	Fernandez-Fernandez	2015	5.98	0.1	8	6.08	0.1	8	RSAbest		Fernandez-Fernandez	2015	0.1	0.1	8	-0.07	0.0707107	8	RSAbest
	pre and post- test in CG
	Study	Year	Tmean	Tsd	Tsample	Cmean	Csd	Csample	result
	Chtara	2017	6.3	0.18	10	6.3	0.21	10	RSAbest
	Selmi	2018	7.75	0.26	15	7.69	0.31	15	RSAbest
	Sanchez-Sanchez	2019	4.39	0.17	9	4.42	0.2	9	RSAbest
	Sanchez-Sanchez	2019	4.39	0.17	9	4.42	0.2	9	RSAbest
	Haugen	2014	2.99	0.13	9	3.02	0.17	9	RSAbest
	do Nascimento	2015	8.63	0.27	6	8.53	0.34	6	RSAbest
	Fernandez-Fernandez	2015	6.23	0.1	8	6.16	0.1	8	RSAbest

## Sheet: RSAdecre
	pre and post- test in RST												comparison between RST and CG
	Study	Year	Tmean	Tsd	Tsample	Cmean	Csd	Csample	result		Study	Year	Tmean	Tsd	Tsample	Cmean	Csd	Csample	result
	Selmi	2018	4.79	1.69	15	6.03	1.86	15	RSAdec		Selmi	2018	1.24	1.7811	15	-0.31	1.37543	15	RSAdec
	Sanchez-Sanchez	2019	3	2.1	10	2.6	2.3	10	RSAdec		Sanchez-Sanchez	2019	-0.4	2.20681	10	1.3	1.77764	9	RSAdec
	Sanchez-Sanchez	2019	3.9	2.6	10	4.1	2.7	10	RSAdec		Sanchez-Sanchez	2019	0.2	2.65141	10	1.3	1.77764	9	RSAdec
	do Nascimento	2015	3.52	0.72	8	4.77	0.82	8	RSAdec		do Nascimento	2015	1.25	0.774855	8	2.2	1.0201	6	RSAdec
	Fernandez-Fernandez	2015	-2.14	0.7	8	-1.88	0.7	8	RSAdec		Fernandez-Fernandez	2015	0.26	0.7	8	-0.42	0.888819	8	RSAdec
	pre and post- test in CG
	Study	Year	Tmean	Tsd	Tsample	Cmean	Csd	Csample	result
	Selmi	2018	6.61	1.86	15	6.3	2.01	15	RSAdec
	Sanchez-Sanchez	2019	3.9	2.6	9	5.2	2.4	9	RSAdec
	Sanchez-Sanchez	2019	3.9	2.6	9	5.2	2.4	9	RSAdec
	do Nascimento	2015	4.3	1.54	6	6.5	1.1	6	RSAdec
	Fernandez-Fernandez	2015	-1.64	0.5	8	-2.06	1.2	8	RSAdec

## Sheet: COD
pre and post- test in RST												comparison between RST and CG
Study	Year	Tmean	Tsd	Tsample	Cmean	Csd	Csample	result		Study	Year	Tmean	Tsd	Tsample	Cmean	Csd	Csample	result
Girard	2015	12.05	0.61	5	12.34	0.65	5	T-test		Girard	2015	0.29	0.630952	5	0.07	0.794418	5	T-test
Girard	2015	11.37	0.77	5	12.16	0.66	5	T-test		Girard	2015	0.79	0.721318	5	0.07	0.794418	5	T-test
Chtara	2017	6.88	0.14	12	7.15	0.2	12	Zigzag 20m (s)		Chtara	2017	0.27	0.177764	12	0.05	0.152315	10	Zigzag 20m (s)
Sanchez-Sanchez	2019	14.6	1.5	10	15.3	1.3	10	Change of direction test		Sanchez-Sanchez	2019	0.7	1.41067	10	0.1	0.264575	9	Change of direction test
Sanchez-Sanchez	2019	16.4	1.6	10	16.6	1.4	10	Change of direction test		Sanchez-Sanchez	2019	0.2	1.50997	10	0.1	0.264575	9	Change of direction test
pre and post- test in CG
Study	Year	Tmean	Tsd	Tsample	Cmean	Csd	Csample	result
Girard	2015	11.48	1	5	11.55	1.19	5	T-test
Girard	2015	11.48	1	5	11.55	1.19	5	T-test
Chtara	2017	7.07	0.21	10	7.12	0.22	10	Zigzag 20m (s)
Sanchez-Sanchez	2019	16.4	0.4	9	16.5	0.3	9	Change of direction test
Sanchez-Sanchez	2019	16.4	0.4	9	16.5	0.3	9	Change of direction test
